# Supplementary material for: Effects of aerobic exercise on late effects and quality of life in long-term breast cancer survivors: a randomized controlled trial
Source: JNCI Cancer Spectr. 2025 Oct 21;9(6):pkaf102. doi: 10.1093/jncics/pkaf102 (PMC12613246; doi:10.1093/jncics/pkaf102)
Supplement: pkaf102_Supplementary_Data [file pkaf102_supplementary_data.zip]

Archive with 2 entries (2 files):
- Johansen_et_al.docx._SUPPLEMENT
- Supplementary_Data.zip
